# Supplementary material for: Emergent biaxiality in chiral hybrid liquid crystals
Source: Nat Commun. 2024 Nov 16;15:9941. doi: 10.1038/s41467-024-54236-8 (PMC11569233; doi:10.1038/s41467-024-54236-8)
Supplement: Supplementary file 3 — Source Data [file 41467_2024_54236_MOESM3_ESM.xlsx]

## Sheet: Fig2C
uniaxial (black)			biaxial (yellow)
η (°)	distribution		η (°)	distribution
-75	1		-85	0.00562099
-45	0.94042		-75	0.00374732
-15	0.973517		-65	0.00401499
15	0.919446		-55	0.00562099
45	0.932944		-45	0.00936831
75	0.951129		-35	0.0246253
			-25	0.0942184
			-15	0.388651
			-5	0.950214
			5	1
			15	0.377677
			25	0.103587
			35	0.0222163
			45	0.00642398
			55	0.00535332
			65	0.00455032
			75	0.00428266
			85	0.00347966

## Sheet: Fig2D
uniaxial (black)			biaxial (yellow)
distance (𝜇m)	η correlation		distance (𝜇m)	η correlation
0.12	0.982862		0.166667	0.961355
0.36	0.91406		0.5	0.815446
0.6	0.786914		0.833333	0.723658
0.84	0.622337		1.16667	0.684157
1.08	0.439132		1.5	0.663992
1.32	0.271178		1.83333	0.637671
1.56	0.120696		2.16667	0.627189
1.8	0.0148825		2.5	0.593744
2.04	-0.0173945		2.83333	0.584828
2.28	-0.0321349		3.16667	0.583146
2.52	-0.0259371		99	0.548774
			99.5	0.544355
			100	0.545547

## Sheet: Fig2e
	gas-coex boundary (red)		coex-liquid boundary (blue)
qL_c	S_c	Δ_c	S_c	Δ_c
0	-2.32407e-13	-0.490655	0.832323	-0.490712
0.0001	1.58677e-05	-0.490655	0.832317	-0.490712
0.0002	6.34663e-05	-0.490655	0.832299	-0.490712
0.0003	0.000142783	-0.490655	0.83227	-0.490712
0.0004	0.000253795	-0.490655	0.832228	-0.490712
0.0005	0.000396473	-0.490654	0.832175	-0.490712
0.0006	0.000570777	-0.490654	0.83211	-0.490712
0.0007	0.000776659	-0.490654	0.832033	-0.490712
0.0008	0.00101406	-0.490654	0.831943	-0.490712
0.0009	0.00128292	-0.490654	0.831842	-0.490712
0.001	0.00158316	-0.490654	0.831729	-0.490712
0.0011	0.00191469	-0.490654	0.831603	-0.490712
0.0012	0.00227743	-0.490654	0.831465	-0.490712
0.0013	0.00267128	-0.490654	0.831315	-0.490711
0.0014	0.00309611	-0.490654	0.831152	-0.490711
0.0015	0.00355182	-0.490654	0.830977	-0.490711
0.0016	0.00403826	-0.490654	0.830789	-0.490711
0.0017	0.00455532	-0.490654	0.830588	-0.490711
0.0018	0.00510283	-0.490654	0.830375	-0.490711
0.0019	0.00568064	-0.490654	0.830148	-0.490711
0.002	0.00628858	-0.490654	0.829908	-0.49071
0.0021	0.00692648	-0.490654	0.829655	-0.49071
0.0022	0.00759415	-0.490653	0.829388	-0.49071
0.0023	0.00829141	-0.490653	0.829107	-0.49071
0.0024	0.00901803	-0.490653	0.828813	-0.49071
0.0025	0.00977381	-0.490653	0.828504	-0.490709
0.0026	0.0105585	-0.490653	0.828181	-0.490709
0.0027	0.0113719	-0.490653	0.827844	-0.490709
0.0028	0.0122138	-0.490653	0.827492	-0.490709
0.0029	0.0130839	-0.490653	0.827126	-0.490708
0.003	0.0139819	-0.490653	0.826744	-0.490708
0.0031	0.0149076	-0.490652	0.826346	-0.490708
0.0032	0.0158607	-0.490652	0.825933	-0.490708
0.0033	0.0168408	-0.490652	0.825505	-0.490707
0.0034	0.0178478	-0.490652	0.82506	-0.490707
0.0035	0.0188812	-0.490652	0.824598	-0.490707
0.0036	0.0199408	-0.490652	0.82412	-0.490706
0.0037	0.0210262	-0.490651	0.823625	-0.490706
0.0038	0.0221371	-0.490651	0.823112	-0.490706
0.0039	0.0232731	-0.490651	0.822582	-0.490705
0.004	0.0244338	-0.490651	0.822033	-0.490705
0.0041	0.025619	-0.490651	0.821467	-0.490704
0.0042	0.0268282	-0.490651	0.820881	-0.490704
0.0043	0.028061	-0.49065	0.820277	-0.490704
0.0044	0.029317	-0.49065	0.819652	-0.490703
0.0045	0.0305959	-0.49065	0.819008	-0.490703
0.0046	0.0318971	-0.49065	0.818344	-0.490702
0.0047	0.0332203	-0.490649	0.817659	-0.490702
0.0048	0.0345651	-0.490649	0.816952	-0.490701
0.0049	0.035931	-0.490649	0.816224	-0.490701
0.005	0.0373175	-0.490649	0.815474	-0.4907
0.0051	0.0387243	-0.490648	0.814701	-0.4907
0.0052	0.0401507	-0.490648	0.813905	-0.490699
0.0053	0.0415964	-0.490648	0.813086	-0.490699
0.0054	0.0430609	-0.490648	0.812242	-0.490698
0.0055	0.0445437	-0.490647	0.811373	-0.490698
0.0056	0.0460443	-0.490647	0.810479	-0.490697
0.0057	0.0475621	-0.490647	0.809559	-0.490697
0.0058	0.0490968	-0.490647	0.808612	-0.490696
0.0059	0.0506477	-0.490646	0.807638	-0.490695
0.006	0.0522144	-0.490646	0.806636	-0.490695
0.0061	0.0537964	-0.490646	0.805606	-0.490694
0.0062	0.055393	-0.490645	0.804546	-0.490693
0.0063	0.0570039	-0.490645	0.803456	-0.490693
0.0064	0.0586283	-0.490645	0.802336	-0.490692
0.0065	0.0602659	-0.490644	0.801183	-0.490691
0.0066	0.061916	-0.490644	0.799998	-0.490691
0.0067	0.0635782	-0.490644	0.79878	-0.49069
0.0068	0.0652518	-0.490643	0.797527	-0.490689
0.0069	0.0669363	-0.490643	0.796239	-0.490689
0.007	0.0686312	-0.490643	0.794915	-0.490688
0.0071	0.0703358	-0.490642	0.793554	-0.490687
0.0072	0.0720497	-0.490642	0.792155	-0.490686
0.0073	0.0737723	-0.490641	0.790716	-0.490685
0.0074	0.0755029	-0.490641	0.789237	-0.490685
0.0075	0.0772411	-0.490641	0.787715	-0.490684
0.0076	0.0789863	-0.49064	0.786151	-0.490683
0.0077	0.0807378	-0.49064	0.784543	-0.490682
0.0078	0.0824952	-0.490639	0.782889	-0.490681
0.0079	0.0842579	-0.490639	0.781188	-0.49068
0.008	0.0860252	-0.490638	0.779438	-0.49068
0.0081	0.0877966	-0.490638	0.777638	-0.490679
0.0082	0.0895716	-0.490638	0.775786	-0.490678
0.0083	0.0913495	-0.490637	0.77388	-0.490677
0.0084	0.0931298	-0.490637	0.771919	-0.490676
0.0085	0.0949119	-0.490636	0.769901	-0.490675
0.0086	0.0966952	-0.490636	0.767823	-0.490674
0.0087	0.0984792	-0.490635	0.765684	-0.490673
0.0088	0.100263	-0.490635	0.763481	-0.490672
0.0089	0.102047	-0.490634	0.761212	-0.490671
0.009	0.103829	-0.490633	0.758874	-0.49067
0.0091	0.10561	-0.490633	0.756465	-0.490669
0.0092	0.107388	-0.490632	0.753981	-0.490668
0.0093	0.109163	-0.490632	0.75142	-0.490667
0.0094	0.110935	-0.490631	0.748779	-0.490665
0.0095	0.112703	-0.490631	0.746054	-0.490664
0.0096	0.114466	-0.49063	0.743241	-0.490663
0.0097	0.116223	-0.490629	0.740337	-0.490662
0.0098	0.117974	-0.490629	0.737338	-0.490661
0.0099	0.119719	-0.490628	0.734239	-0.49066
0.01	0.121456	-0.490627	0.731034	-0.490658
0.0101	0.123185	-0.490627	0.727721	-0.490657
0.0102	0.124906	-0.490626	0.724291	-0.490656
0.0103	0.126616	-0.490625	0.720741	-0.490655
0.0104	0.128317	-0.490625	0.717063	-0.490653
0.0105	0.130007	-0.490624	0.71325	-0.490652
0.0106	0.131684	-0.490623	0.709295	-0.490651
0.0107	0.133349	-0.490623	0.705189	-0.490649
0.0108	0.135001	-0.490622	0.700925	-0.490648
0.0109	0.136637	-0.490621	0.696491	-0.490646
0.011	0.138259	-0.49062	0.691877	-0.490645
0.0111	0.139864	-0.490619	0.687071	-0.490644
0.0112	0.141451	-0.490619	0.68206	-0.490642
0.0113	0.143019	-0.490618	0.676829	-0.490641
0.0114	0.144568	-0.490617	0.671363	-0.490639
0.0115	0.146095	-0.490616	0.665643	-0.490637
0.0116	0.147599	-0.490615	0.659648	-0.490636
0.0117	0.149078	-0.490614	0.653356	-0.490634
0.0118	0.150531	-0.490613	0.646741	-0.490632
0.0119	0.151955	-0.490612	0.639772	-0.490631
0.012	0.153349	-0.490611	0.632415	-0.490629
0.0121	0.154709	-0.49061	0.624629	-0.490627
0.0122	0.156032	-0.490609	0.616369	-0.490625
0.0123	0.157316	-0.490608	0.607577	-0.490623
0.0124	0.158556	-0.490607	0.598189	-0.490621
0.0125	0.159747	-0.490606	0.588122	-0.490619
0.0126	0.160883	-0.490604	0.577278	-0.490617
0.0127	0.161958	-0.490603	0.565531	-0.490615
0.0128	0.162961	-0.490602	0.552723	-0.490613
0.0129	0.163882	-0.4906	0.538642	-0.49061
0.013	0.164704	-0.490599	0.523003	-0.490607
0.0131	0.165406	-0.490597	0.505399	-0.490605
0.0132	0.165954	-0.490595	0.48522	-0.490602
0.0133	0.166298	-0.490593	0.461472	-0.490598
0.0134	0.166341	-0.49059	0.43233	-0.490595
0.0135	0.165872	-0.490587	0.393635	-0.49059
0.0136	0.164081	-0.490583	0.329244	-0.490583
0.0137	0.160889	-0.490578	0.251868	-0.490576
0.0138	0.156454	-0.490572	0.182769	-0.490571

## Sheet: Fig2f
	𝜙_c(%)
qL_c	gas-coex boundary (red)	coex-liquid boundary (blue)
0	0.12123	0.156503
0.0001	0.121229	0.1565
0.0002	0.121225	0.156492
0.0003	0.121218	0.156478
0.0004	0.121209	0.156458
0.0005	0.121197	0.156434
0.0006	0.121182	0.156403
0.0007	0.121165	0.156367
0.0008	0.121145	0.156326
0.0009	0.121122	0.156279
0.001	0.121097	0.156226
0.0011	0.121069	0.156168
0.0012	0.121038	0.156104
0.0013	0.121005	0.156035
0.0014	0.120969	0.155959
0.0015	0.12093	0.155878
0.0016	0.120889	0.155792
0.0017	0.120844	0.155699
0.0018	0.120797	0.155602
0.0019	0.120747	0.155497
0.002	0.120695	0.155387
0.0021	0.120639	0.155272
0.0022	0.120581	0.15515
0.0023	0.12052	0.155023
0.0024	0.120455	0.15489
0.0025	0.120389	0.154751
0.0026	0.120318	0.154605
0.0027	0.120246	0.154454
0.0028	0.12017	0.154296
0.0029	0.120091	0.154132
0.003	0.12001	0.153962
0.0031	0.119925	0.153786
0.0032	0.119837	0.153604
0.0033	0.119747	0.153415
0.0034	0.119653	0.153219
0.0035	0.119556	0.153018
0.0036	0.119456	0.152809
0.0037	0.119352	0.152595
0.0038	0.119246	0.152374
0.0039	0.119137	0.152146
0.004	0.119023	0.151911
0.0041	0.118908	0.15167
0.0042	0.118788	0.151422
0.0043	0.118665	0.151167
0.0044	0.118539	0.150905
0.0045	0.11841	0.150636
0.0046	0.118277	0.150361
0.0047	0.11814	0.150077
0.0048	0.118	0.149788
0.0049	0.117857	0.149491
0.005	0.11771	0.149187
0.0051	0.117559	0.148875
0.0052	0.117405	0.148557
0.0053	0.117247	0.14823
0.0054	0.117086	0.147897
0.0055	0.116921	0.147556
0.0056	0.116751	0.147208
0.0057	0.116579	0.146852
0.0058	0.116402	0.146488
0.0059	0.116221	0.146117
0.006	0.116037	0.145738
0.0061	0.115849	0.145351
0.0062	0.115656	0.144956
0.0063	0.11546	0.144553
0.0064	0.115259	0.144143
0.0065	0.115055	0.143725
0.0066	0.114846	0.143298
0.0067	0.114633	0.142864
0.0068	0.114415	0.142421
0.0069	0.114194	0.141971
0.007	0.113968	0.141512
0.0071	0.113738	0.141044
0.0072	0.113503	0.140569
0.0073	0.113264	0.140085
0.0074	0.11302	0.139592
0.0075	0.112771	0.139091
0.0076	0.112519	0.138581
0.0077	0.112261	0.138063
0.0078	0.111998	0.137536
0.0079	0.11173	0.137001
0.008	0.111458	0.136456
0.0081	0.111181	0.135903
0.0082	0.110898	0.13534
0.0083	0.110611	0.134769
0.0084	0.110318	0.134188
0.0085	0.11002	0.133598
0.0086	0.109717	0.132999
0.0087	0.109408	0.132391
0.0088	0.109094	0.131773
0.0089	0.108773	0.131145
0.009	0.108448	0.130508
0.0091	0.108116	0.129861
0.0092	0.107779	0.129204
0.0093	0.107435	0.128536
0.0094	0.107085	0.127859
0.0095	0.106729	0.127171
0.0096	0.106366	0.126473
0.0097	0.105996	0.125763
0.0098	0.10562	0.125043
0.0099	0.105236	0.124312
0.01	0.104846	0.123569
0.0101	0.104448	0.122815
0.0102	0.104043	0.122049
0.0103	0.10363	0.12127
0.0104	0.103208	0.12048
0.0105	0.102778	0.119676
0.0106	0.10234	0.118859
0.0107	0.101893	0.118029
0.0108	0.101436	0.117184
0.0109	0.100969	0.116325
0.011	0.100493	0.115451
0.0111	0.100006	0.114561
0.0112	0.0995072	0.113654
0.0113	0.0989974	0.11273
0.0114	0.0984753	0.111789
0.0115	0.0979408	0.110829
0.0116	0.0973919	0.109848
0.0117	0.0968288	0.108847
0.0118	0.09625	0.107823
0.0119	0.0956543	0.106775
0.012	0.095041	0.105701
0.0121	0.0944082	0.104599
0.0122	0.0937539	0.103467
0.0123	0.0930768	0.102301
0.0124	0.0923743	0.101099
0.0125	0.0916426	0.0998561
0.0126	0.0908789	0.0985671
0.0127	0.0900788	0.0972253
0.0128	0.0892363	0.0958229
0.0129	0.0883437	0.0943496
0.013	0.0873913	0.0927897
0.0131	0.0863646	0.0911237
0.0132	0.0852422	0.0893197
0.0133	0.0839896	0.0873281
0.0134	0.082543	0.0850573
0.0135	0.0807604	0.0822982
0.0136	0.0780892	0.0782487
0.0137	0.0752832	0.0740918

## Sheet: Fig4a
	F(Kp)
γ (°)	W_0=10^-4 Jm^-2	W_0=10^-5 Jm^-2	W_0=10^-6 Jm^-2
90	-1e-08	-1e-08	-1e-08
75	-0.00272132	-0.000272141	-2.72227e-05
60	-0.010154	-0.00101541	-0.000101549
45	-0.0203065	-0.00203066	-0.000203073
35	-0.0272509	-0.0027251	-0.000272516
30	-0.0304585	-0.00304585	-0.000304591
25	-0.0333575	-0.00333575	-0.000333581
20	-0.0358599	-0.003586	-0.000358604
15	-0.0378897	-0.00378897	-0.000378902
10	-0.0393851	-0.00393852	-0.000393856
5	-0.0403008	-0.00403009	-0.000403013
0	-0.0406089	-0.0040609	-0.000406094
0	-0.0406089	-0.0040609	-0.000406094
-5	-0.0403008	-0.00403009	-0.000403013
-10	-0.0393851	-0.00393852	-0.000393856
-15	-0.0378897	-0.00378897	-0.000378902
-20	-0.0358599	-0.003586	-0.000358604
-25	-0.0333575	-0.00333575	-0.000333581
-30	-0.0304585	-0.00304585	-0.000304591
-35	-0.0272509	-0.0027251	-0.000272516
-45	-0.0203065	-0.00203066	-0.000203073
-60	-0.010154	-0.00101541	-0.000101549
-75	-0.00272132	-0.000272141	-2.72227e-05
-90	-1e-08	-1e-08	-1e-08

## Sheet: Fig4b
	F(Kp)
θ (°)	W_0=10^-4 Jm^-2	W_0=10^-5 Jm^-2	W_0=10^-6 Jm^-2
90	-1e-08	-1e-08	-1e-08
75	-0.00275094	-0.000274307	-2.66439e-05
60	-0.0102491	-0.00102202	-9.93108e-05
45	-0.0204487	-0.00203913	-0.000198174
35	-0.0273971	-0.00273203	-0.000265525
30	-0.0305987	-0.0030513	-0.000296561
25	-0.0334882	-0.00333945	-0.000324572
20	-0.0359793	-0.00358786	-0.000348722
15	-0.0379977	-0.00378915	-0.000368293
10	-0.0394837	-0.00393734	-0.000382705
5	-0.0403933	-0.00402806	-0.000391533
0	-0.0406996	-0.00405861	-0.000394514
0	-0.0406996	-0.00405861	-0.000394514
-5	-0.0403933	-0.00402806	-0.000391533
-10	-0.0394837	-0.00393734	-0.000382705
-15	-0.0379977	-0.00378915	-0.000368293
-20	-0.0359793	-0.00358786	-0.000348722
-25	-0.0334882	-0.00333945	-0.000324572
-30	-0.0305987	-0.0030513	-0.000296561
-35	-0.0273971	-0.00273203	-0.000265525
-45	-0.0204487	-0.00203913	-0.000198174
-60	-0.0102491	-0.00102202	-9.93108e-05
-75	-0.00275094	-0.000274307	-2.66439e-05
-90	-1e-08	-1e-08	-1e-08

## Sheet: Fig4c
angle (°)	F_θ-F_γ (Kp)
-30	8.02998e-06
-25	9.00881e-06
-20	9.88236e-06
-15	1.06085e-05
-10	1.11507e-05
-5	1.14804e-05
0	1.158e-05
0	1.158e-05
5	1.14804e-05
10	1.11507e-05
15	1.06085e-05
20	9.88236e-06
25	9.00881e-06
30	8.02998e-06

## Sheet: Fig5b
z (𝜇m)	𝜑 (°)
0	87.2081
0.17	82.9213
0.34	85.0896
0.51	83.3913
0.68	87.6434
0.85	80.7795
1.02	81.6556
1.19	80.0778
1.36	77.8335
1.53	74.9195
1.7	74.0746
1.87	72.0768
2.04	72.4387
2.21	70.412
2.38	67.1875
2.55	67.3105
2.72	70.4421
2.89	65.5295
3.06	64.9313
3.23	63.0404
3.4	60.3435
3.57	59.0339
3.74	57.7797
3.91	56.5462
4.08	56.0613
4.25	54.5073
4.42	50.5454
4.59	53.1522
4.76	50.2374
4.93	46.2394
5.1	44.6321
5.27	41.9326
5.44	44.0427
5.61	37.7493
5.78	40.1142
5.95	32.3713
6.12	40.6305
6.29	36.0905
6.46	26.9575
6.63	28.9605
6.8	22.2198
6.97	20.6384
7.14	22.8937
7.31	17.2213
7.48	10.4617
7.65	9.96728
7.82	10.4894
7.99	2.43637
8.16	18.0265
8.33	8.32363
8.5	-9.04081
8.67	-12.0838
8.84	-2.05144
9.01	-7.7199
9.18	-12.9523
9.35	-6.89051
9.52	-20.7272
9.69	-20.8413
9.86	-25.6768
10.03	-18.1877
10.2	-20.6981
10.37	-26.0583
10.54	-31.277
10.71	-28.0961
10.88	-32.0943
11.05	-30.4765
11.22	-41.5118
11.39	-56.7008
11.56	-52.307
11.73	-42.4554
11.9	-41.5309
12.07	-46.2823
12.24	-47.2266
12.41	-51.8374
12.58	-56.3315
12.75	-52.3502
12.92	-62.3692
13.09	-53.912
13.26	-55.7895
13.43	-55.1693
13.6	-57.7463
13.77	-64.4465
13.94	-72.1558
14.11	-68.8009
14.28	-68.4819
14.45	-70.5695
14.62	-78.7864
14.79	-73.1355
14.96	-74.051
15.13	-77.1954
15.3	-76.936
15.47	-79.6154
15.64	-81.8241
15.81	-82.4389
15.98	-85.4136
16.15	-87.4776
16.32	-90.8344
16.49	-93.4326
16.66	-94.0056
16.83	-92.9047
17	-95.0101
17.17	-93.4286
17.34	-96.0512
17.51	-98.8018
17.68	-97.776
17.85	-103.938
18.02	-103.29
18.19	-105.851
18.36	-112.204
18.53	-106.133

## Sheet: Fig5c
𝛿 (°)	distribution (black)		𝜁 (°)	distribution (yellow)
-87.5	0.0267176		-87.5	0.037314
-82.5	0.0445293		-82.5	0.0156733
-77.5	0.0413486		-77.5	0.0173988
-72.5	0.0489822		-72.5	0.0222158
-67.5	0.0445293		-67.5	0.0190524
-62.5	0.0610687		-62.5	0.0266015
-57.5	0.0521628		-57.5	0.0291897
-52.5	0.057888		-52.5	0.0324969
-47.5	0.0636132		-47.5	0.0424905
-42.5	0.0877863		-42.5	0.0491049
-37.5	0.0833333		-37.5	0.0730462
-32.5	0.108142		-32.5	0.0741247
-27.5	0.141858		-27.5	0.117909
-22.5	0.195293		-22.5	0.159034
-17.5	0.331425		-17.5	0.237041
-12.5	0.486641		-12.5	0.367891
-7.5	0.794529		-7.5	0.596952
-2.5	1		-2.5	0.920411
2.5	0.920483		2.5	1
7.5	0.669847		7.5	0.680998
12.5	0.45229		12.5	0.421669
17.5	0.326336		17.5	0.258681
22.5	0.22201		22.5	0.180099
27.5	0.180662		27.5	0.105975
32.5	0.135496		32.5	0.0970595
37.5	0.0998728		37.5	0.0558631
42.5	0.0916031		42.5	0.0567259
47.5	0.0629771		47.5	0.0397584
52.5	0.0483461		52.5	0.0286865
57.5	0.057888		57.5	0.0282551
62.5	0.0489822		62.5	0.0249479
67.5	0.0458015		67.5	0.0230786
72.5	0.0413486		72.5	0.0181178
77.5	0.0394402		77.5	0.022791
82.5	0.0362595		82.5	0.0160328
87.5	0.0330789		87.5	0.0129413

## Sheet: Fig6b
z (𝜇m)	𝜑 (°)
0	-3.28138
0.48	-3.24488
0.96	-2.27829
1.44	-2.50408
1.92	-6.17683
2.4	-20.5212
2.88	-27.5406
3.36	-30.5106
3.84	-36.8807
4.32	-40.3377
4.8	-51.8522
5.28	-55.9414
5.76	-58.9497
6.24	-66.9952
6.72	-79.0889
7.2	-81.3441
7.68	-95.3796
8.16	-102.884
8.64	-107.975
9.12	-116.057
9.6	-121.093
10.08	-127.777
10.56	-132.464
11.04	-139.108
11.52	-143.493
12	-152.105
12.48	-154.61
12.96	-159.895
13.44	-165.348
13.92	-172.364
14.4	-175.292
14.88	-182.191
15.36	-186.906
15.84	-193.015
16.32	-198.373
16.8	-201.587
17.28	-207.747
17.76	-218.057
18.24	-219.493
18.72	-228.908
19.2	-234.448
19.68	-240.407
20.16	-248.861
20.64	-254.833
21.12	-260.851
21.6	-269.178
22.08	-276.891
22.56	-282.009
23.04	-287.096
23.52	-298.544
24	-304.099
24.48	-308.648
24.96	-314.466
25.44	-321.083
25.92	-326.733
26.4	-332.679
26.88	-338.705
27.36	-344.141
27.84	-349.575
28.32	-355.504
28.8	-360.063
29.28	-366.862
29.76	-373.709
30.24	-376.914
30.72	-383.594
31.2	-389.337
31.68	-394.12
32.16	-398.947
32.64	-404.76
33.12	-411.607
33.6	-416.566
34.08	-423.442
34.56	-429.889
35.04	-438.806
35.52	-444.946
36	-449.551
36.48	-456.1
36.96	-467.676
37.44	-476.5
37.92	-481.337
38.4	-484.373
38.88	-492.429
39.36	-497.583
39.84	-502.45
40.32	-510.183
40.8	-517.331
41.28	-521.776
41.76	-526.171
42.24	-530.6
42.72	-536.574
43.2	-542.014
43.68	-547.132
44.16	-553.98
44.64	-559.654
45.12	-565.859
45.6	-571.652
46.08	-576.578
46.56	-583.701
47.04	-589.811
47.52	-597.254
48	-605.216
48.48	-610.111
48.96	-616.774
49.44	-620.57
49.92	-622.525
50.4	-636.106
50.88	-642.123
51.36	-644.937
51.84	-652.981
52.32	-660.158
52.8	-667.811
53.28	-669.747
53.76	-679.171
54.24	-682.805
54.72	-689.665
55.2	-694.316
55.68	-698.875
56.16	-706.917
56.64	-714.053
57.12	-716.067
57.6	-716.739
58.08	-715.976

[truncated: 3 more sheets: Fig6c, Fig7a, Fig7b]
